# Supplementary material for: Post-treatment with maropitant reduces oxidative stress, endoplasmic reticulum stress and neuroinflammation on peripheral nerve injury in rats
Source: PLoS One. 2024 Mar 20;19(3):e0287390. doi: 10.1371/journal.pone.0287390 (PMC10954158; doi:10.1371/journal.pone.0287390)
Supplement: S2 File — (XLSX) [file pone.0287390.s002.xlsx]

## Sheet: GM3
BASELINE THRESHOLD							NEUROPATY- 7 DAYS											2 HOURS	animal 1	animal 2	aanimal 3	animal 4	animal 5	animal 6			2 HOURS	basal	neuropattia	DAY 1	DAY 2	DAY 3	DAY 4	DAY 5	DAY 6	DAY 7	DAY 8
Animal	1	2	3	MÉDIA			Animal	1	2	3	MÉDIA							basal	29	27	27.3667	28.3667	28.1667	28.6667			animal 1	29	8.43333	11.4333	9.5	9.16667	10.7	10.3333	13	12.5	11.6667
1	28	29	30	29			1	8.3	8.3	8.7	8.43333							NEUROPATY	8.43333	9.43333	10.4	10.5667	9.53333	8.66667			animal 2	27	9.43333	12.8333	8.6	11.1667	12	11.5	13.3667	11.7333	11.7333
2	28	26	27	27			2	9.3	9.5	9.5	9.43333							DAY 1	11.4333	12.8333	11.6667	12.7333	12.7333	10.7333			aanimal 3	27.3667	10.4	11.6667	10.9	11.7667	12.5	12.4333	11.5667	12.8333	11.5667
3	26.8	27.5	27.8	27.3667			3	11.5	9.3	10.4	10.4							DAY 2	9.5	8.6	10.9	11	11.3333	10.9333			animal 4	28.3667	10.5667	12.7333	11	12.1	13.7333	11.8333	11.6667	12.5667	11.5667
4	26.3	27	31.8	28.3667			4	11	10	10.7	10.5667							DAY 3	9.16667	11.1667	11.7667	12.1	11.0667	11.6			animal 5	28.1667	9.53333	12.7333	11.3333	11.0667	13.6	10.6	11.7333	12	13.1333
5	29.5	26.2	28.8	28.1667			5	8	9.8	10.8	9.53333							DAY 4	10.7	12	12.5	13.7333	13.6	11.4667			animal 6	28.6667	8.66667	10.7333	10.9333	11.6	11.4667	11.1333	11.0667	11.7	11.0333
6	28.5	29.5	28	28.6667			6	7.5	8.7	9.8	8.66667							DAY 5	10.3333	11.5	12.4333	11.8333	10.6	11.1333
																		DAY 6	13	13.3667	11.5667	11.6667	11.7333	11.0667
																		DAY 7	12.5	11.7333	12.8333	12.5667	12	11.7
																		DAY 8	11.6667	11.7333	11.5667	11.5667	13.1333	11.0333
			MÉDIA	28.0944						MÉDIA	9.50556
			DESV	0.768669						DESV	0.8701
			MeDAYna	28.2667						MeDAYna	9.48333
DAY 1		30 MINUTES					1 HOUR							2 HOURS
Animal	1	2	3	MÉDIA			Animal	1	2	3	MÉDIA			Animal	1	2	3	MÉDIA				grupo	BASAL	NEUROPATY(7 DAYs)	DAY 1	DAY 2	DAY 3	DAY 4	DAY 5	DAY 6	DAY 7	DAY 8
1	10	10.7	10	10.2333			1	12.3	8,,8	12.8	12.55			1	10.2	12.8	11.3	11.4333				GM3 -30 MIN	28.0944	9.50556	10.5111	11.0056	11.0222	11.1833	11.5056	11.4833	11.1278	11.1389
2	11.2	12.7	10.2	11.3667			2	11	10.3	9.5	10.2667			2	12.7	12.8	13	12.8333				GM3- 1 HOUR	28.0944	9.50556	11.3306	10.5167	10.65	10.9056	11.3944	11.8389	11.8111	11.4944
3	10.2	10	10	10.0667			3	11.3	9.5	13.5	11.4333			3	13.5	10.5	11	11.6667				GM3 - 2 HOURS	28.0944	9.50556	12.0222	10.3778	11.1444	12.3333	11.3056	12.0667	12.2222	11.7833
4	11.7	11.7	11.8	11.7333			4	9	13.2	8.7	10.3			4	12	13	13.2	12.7333
5	10.3	9.7	8.2	9.4			5	11.5	12	11.5	11.6667			5	13.7	13.5	11	12.7333
6	12	8.8	10	10.2667			6	12	12.8	10.5	11.7667			6	9.5	9.2	13.5	10.7333
																					30 min
																						animal 1	animal 2	aanimal 3	animal 4	animal 5	animal 6				basal	neuropattia	DAY 1	DAY 2	DAY 3	DAY 4	DAY 5	DAY 6	DAY 7	DAY 8
			MÉDIA	10.5111						MÉDIA	11.3306						MÉDIA	12.0222			basal	29	27	27.3667	28.3667	28.1667	28.6667			animal 1	29	8.43333	10.2333	12.0667	11.0667	11	10.3	11.2667	11.2	11.0333
			DESV	0.871185						DESV	0.893832						DESV	0.872205			neuropattia	8.43333	9.43333	10.4	10.5667	9.53333	8.66667			animal 2	27	9.43333	11.3667	9.33333	10.6667	11.8667	12.8333	11.6	11.1667	11
			MeDAYna	10.25						MeDAYna	11.55						MeDAYna	12.2			DAY 1	10.2333	11.3667	10.0667	11.7333	9.4	10.2667			aanimal 3	27.3667	10.4	10.0667	10.4	12.6	11.8	10.3333	12.3	10.6	10.2333
																					DAY 2	12.0667	9.33333	10.4	11.6333	10.2667	12.3333			animal 4	28.3667	10.5667	11.7333	11.6333	11.1	12.1	12.6667	11.0333	11.2667	10.8
DAY 2		30 MINUTES					1 HOUR							2 HOURS							DAY 3	11.0667	10.6667	12.6	11.1	9.46667	11.2333			animal 5	28.1667	9.53333	9.4	10.2667	9.46667	10.3333	11.0667	12.6667	10.6	12.2667
Animal	1	2	3	MÉDIA			Animal	1	2	3	MÉDIA			Animal	1	2	3	MÉDIA			DAY 4	11	11.8667	11.8	12.1	10.3333	10			animal 6	28.6667	8.66667	10.2667	12.3333	11.2333	10	11.8333	10.0333	11.9333	11.5
1	11	12.2	13	12.0667			1	11.2	9.5	10.7	10.4667			1	10	9	9.5	9.5			DAY 5	10.3	12.8333	10.3333	12.6667	11.0667	11.8333
2	9.5	8.5	10	9.33333			2	11	9.8	10.5	10.4333			2	11.5	8.7	8.5	8.6			DAY 6	11.2667	11.6	12.3	11.0333	12.6667	10.0333
3	8.5	10	12.7	10.4			3	10.5	10.8	10.5	10.6			3	9.7	11.2	11.8	10.9			DAY 7	11.2	11.1667	10.6	11.2667	10.6	11.9333
4	11.3	13.3	10.3	11.6333			4	10	10	10.5	10.1667			4	9.5	12.5	11	11			DAY 8	11.0333	11	10.2333	10.8	12.2667	11.5
5	9.3	12.5	9	10.2667			5	10.8	9.5	9.7	10			5	11.2	12.8	10	11.3333
6	12.5	10.5	14	12.3333			6	10	12	12.3	11.4333			6	10	11.5	11.3	10.9333
																					1 HOUR									1 HOUR
			MÉDIA	11.0056						MÉDIA	10.5167						MÉDIA	10.3778				animal 1	animal 2	aanimal 3	animal 4	animal 5	animal 6				basal	NEUROPATY	DAY 1	DAY 2	DAY 3	DAY 4	DAY 5	DAY 6	DAY 7	DAY 8
			DESV	1.18254						DESV	0.499222						DESV	1.0782			basal	29	27	27.3667	28.3667	28.1667	28.6667			animal 1	29	8.43333	12.55	10.4667	10.0333	11.8	10.3667	11.6667	11.9333	11.4
			MeDAYna	11.0167						MeDAYna	10.45						MeDAYna	10.9167			neuropattia	8.43333	9.43333	10.4	10.5667	9.53333	8.66667			animal 2	27	9.43333	10.2667	10.4333	10.5	11.2667	12.0333	11.4	13.1667	11.1
																					DAY 1	12.55	10.2667	11.4333	10.3	11.6667	11.7667			aanimal 3	27.3667	10.4	11.4333	10.6	11.3333	11.1	12.8333	12.1333	12.2667	11.2333
DAY 3		30 MINUTES					1 HOUR							2 HOURS							DAY 2	10.4667	10.4333	10.6	10.1667	10	11.4333			animal 4	28.3667	10.5667	10.3	10.1667	10.1	10.6	11.7667	11.5	11	11.4
Animal	1	2	3	MÉDIA			Animal	1	2	3	MÉDIA			Animal	1	2	3	MÉDIA			DAY 3	10.0333	10.5	11.3333	10.1	11.5	10.4333			animal 5	28.1667	9.53333	11.6667	10	11.5	10.3333	10.6	12.1667	11.3333	12.2333
1	11.5	10.5	11.2	11.0667			1	11.3	9.5	9.3	10.0333			1	8.5	9.5	9.5	9.16667		9.16667	DAY 4	11.8	11.2667	11.1	10.6	10.3333	10.3333			animal 6	28.6667	8.66667	11.7667	11.4333	10.4333	10.3333	10.7667	12.1667	11.1667	11.6
2	9.5	9	13.5	10.6667			2	12	11	8.5	10.5			2	11.8	11.7	10	11.1667		11.1667	DAY 5	10.3667	12.0333	12.8333	11.7667	10.6	10.7667
3	11	14.8	12	12.6			3	13.3	9	11.7	11.3333			3	10.3	13	12	11.7667		11.7667	DAY 6	11.6667	11.4	12.1333	11.5	12.1667	12.1667
4	10	11.5	11.8	11.1			4	10	10	10.3	10.1			4	12.5	12.5	11.3	12.1		12.1	DAY 7	11.9333	13.1667	12.2667	11	11.3333	11.1667
5	8.2	11.2	9	9.46667			5	12.8	9.7	12	11.5			5	13.5	9.7	10	11.0667		11.0667	DAY 8	11.4	11.1	11.2333	11.4	12.2333	11.6
6	11	10.5	12.2	11.2333			6	10.2	10.8	10.3	10.4333			6	13.3	11	10.5	11.6		11.6
			MÉDIA	11.0222						MÉDIA	10.65						MÉDIA	11.1444
			DESV	1.00878						DESV	0.623164						DESV	1.04172
			MeDAYna	11.0833						MeDAYna	10.4667						MeDAYna	11.3833
DAY 4		30 MINUTES					1 HOUR							2 HOURS
Animal	1	2	3	MÉDIA			Animal	1	2	3	MÉDIA			Animal	1	2	3	MÉDIA
1	11	13	9	11			1	11.2	13.5	10.7	11.8			1	12.3	10	9.8	10.7		10.7
2	11.5	11.3	12.8	11.8667			2	9.8	13.2	10.8	11.2667			2	12	10.8	13.2	12		12
3	13	10.4	12	11.8			3	11	10.3	12	11.1			3	12	12	13.5	12.5		12.5
4	12.3	13.5	10.5	12.1			4	9.8	10	12	10.6			4	13.2	14	14	13.7333		13.7333
5	11.5	10.5	9	10.3333			5	9.7	10	11.3	10.3333			5	13.3	15	12.5	13.6		13.6
6	11.5	9.5	9	10			6	12	10	9	10.3333			6	10.7	11	12.7	11.4667		11.4667
			MÉDIA	11.1833						MÉDIA	10.9056						MÉDIA	12.3333
			DESV	0.8768						DESV	0.585915						DESV	1.1935
			MeDAYna	11.4						MeDAYna	10.85						MeDAYna	12.25
DAY 5		30 MINUTES					1 HOUR							2 HOURS
Animal	1	2	3	MÉDIA			Animal	1	2	3	MÉDIA			Animal	1	2	3	MÉDIA
1	11.7	10.2	9	10.3			1	11.5	10.3	9.3	10.3667			1	11	9.7	10.3	10.3333		10.3333
2	12.5	12.2	13.8	12.8333			2	12	12.7	11.4	12.0333			2	10.5	13.5	10.5	11.5		11.5
3	11	10	10	10.3333			3	12	13.8	12.7	12.8333			3	11.8	12	13.5	12.4333		12.4333
4	12.7	12.3	13	12.6667			4	11	11.3	13	11.7667			4	11.7	12	11.8	11.8333		11.8333
5	10.7	10.5	12	11.0667			5	9.5	12	10.3	10.6			5	12	10	9.8	10.6		10.6
6	13	12	10.5	11.8333			6	10.3	13	9	10.7667			6	10.7	10.2	12.5	11.1333		11.1333
			MÉDIA	11.5056						MÉDIA	11.3944						MÉDIA	11.3056
			DESV	1.11702						DESV	0.969402						DESV	0.782423
			MeDAYna	11.45						MeDAYna	11.2667						MeDAYna	11.3167
DAY 6		30 MINUTES					1 HOUR							2 HOURS
Animal	1	2	3	MÉDIA			Animal	1	2	3	MÉDIA			Animal	1	2	3	MÉDIA
1	12.3	10.5	11	11.2667			1	11.3	13.2	10.5	11.6667			1	14	11.3	13.7	13		13
2	11	11.8	12	11.6			2	11	13.2	10	11.4			2	13.5	14.3	12.3	13.3667		13.3667
3	12	11.7	13.2	12.3			3	12.7	11.7	12	12.1333			3	11	12	11.7	11.5667		11.5667
4	12.3	10.3	10.5	11.0333			4	11.5	11.7	11.3	11.5			4	13.5	10.2	11.3	11.6667		11.6667
5	13.3	12.2	12.5	12.6667			5	12.5	11.5	12.5	12.1667			5	11.2	12	12	11.7333		11.7333
6	11.3	9.5	9.3	10.0333			6	12.5	12	12	12.1667			6	11	10.2	12	11.0667		11.0667
			MÉDIA	11.4833						MÉDIA	11.8389						MÉDIA	12.0667
			DESV	0.941571						DESV	0.357408						DESV	0.903573
			MeDAYna	11.4333						MeDAYna	11.9						MeDAYna	11.7
DAY 7		30 MINUTES					1 HOUR							2 HOURS
Animal	1	2	3	MÉDIA			Animal	1	2	3	MÉDIA			Animal	1	2	3	MÉDIA
1	10.8	9.8	13	11.2			1	12.3	12.5	11	11.9333			1	12.5	13	12	12.5		12.5
2	10	11.5	12	11.1667			2	13	13.5	13	13.1667			2	10.7	11	13.5	11.7333		11.7333
3	10	10.8	11	10.6			3	12	12	12.8	12.2667			3	13	13.5	12	12.8333		12.8333
4	11.3	9.7	12.8	11.2667			4	10	12	11	11			4	13.2	12	12.5	12.5667		12.5667
5	10	10.8	11	10.6			5	11.5	10.5	12	11.3333			5	12.5	11.5	12	12		12
6	13	10.8	12	11.9333			6	11.5	10	12	11.1667			6	10.8	12	12.3	11.7		11.7
			MÉDIA	11.1278						MÉDIA	11.8111						MÉDIA	12.2222
			DESV	0.496394						DESV	0.819937						DESV	0.475472
			MeDAYna	11.1833						MeDAYna	11.6333						MeDAYna	12.25
DAY 8		30 MINUTES					1 HOUR							2 HOURS
Animal	1	2	3	MÉDIA			Animal	1	2	3	MÉDIA			Animal	1	2	3	MÉDIA
1	10.3	9	13.8	11.0333			1	10.7	13.5	10	11.4			1	11.8	11.2	12	11.6667		11.6667
2	9.5	10.5	13	11			2	11.7	9.8	11.8	11.1			2	12	13.2	10	11.7333		11.7333
3	11.2	10	9.5	10.2333			3	11.7	11.5	10.5	11.2333			3	10	13	11.7	11.5667		11.5667
4	12.7	9	10.7	10.8			4	11.5	11	11.7	11.4			4	12	11.2	11.5	11.5667		11.5667
5	12.5	13	11.3	12.2667			5	13.5	10.5	12.7	12.2333			5	13.2	14.5	11.7	13.1333		13.1333
6	11.3	12	11.2	11.5			6	11	10.8	13	11.6			6	10	11.3	11.8	11.0333		11.0333
			MÉDIA	11.1389						MÉDIA	11.4944						MÉDIA	11.7833
			DESV	0.688127						DESV	0.399676						DESV	0.706399
			MeDAYna	11.0167						MeDAYna	11.4						MeDAYna	11.6167

## Sheet: GM6
BASELINE THRESHOLD							NEUROPATY- 7 DAYS
Animal	1	2	3	Média			Animal	1	2	3	Média			29.6333	9.03333					2 Hours											2 Hours
7	29.9	27	32	29.6333			7	8.7	10.2	8.2	9.03333			28.9333	8.36667						animal 1	animal 2	aanimal 3	animal 4	animal 5	animal 6						basal	neuropatia	Day1	Day2	Day3	Day4	Day5	Day6	Day7	Day8
8	27.3	31	28.5	28.9333			8	8.3	8	8.8	8.36667			27.1667	10.4667					basal	29.6333	28.9333	27.1667	29.1	28	29.3333					animal 1	29.6333	9.03333	12.8333	11.1667	11.4667	10.6667	10.6333	11.5667	11.7667	12.2333
9	27	27.5	27	27.1667			9	10	10.7	10.7	10.4667			29.1	10.7667					neuropatia	9.03333	8.36667	10.4667	10.7667	8.23333	10.0667					animal 2	28.9333	8.36667	12.3	11.6667	10.8	12.1667	13.1667	12.5	11.7333	12.8667
10	29.8	28.5	29	29.1			10	10.8	10.5	11	10.7667			28	8.23333					Day1	12.8333	12.3	12.0333	11.3333	11.5667	11.7333					aanimal 3	27.1667	10.4667	12.0333	11	11.5	11.4333	12.4	12.4667	13.0667	11.9333
11	29.5	27.5	27	28			11	8.5	7	9.2	8.23333			29.3333	10.0667					Day2	11.1667	11.6667	11	10.8667	11.3333	10.6					animal 4	29.1	10.7667	11.3333	10.8667	11.5	12	13.1	12.5	12.1333	12.5
12	31	29	28	29.3333			12	8	11	11.2	10.0667									Day3	11.4667	10.8	11.5	11.5	11.2667	11.6667					animal 5	28	8.23333	11.5667	11.3333	11.2667	11.7	11.8333	12	11.2333	11.7667
																				Day4	10.6667	12.1667	11.4333	12	11.7	12.1667					animal 6	29.3333	10.0667	11.7333	10.6	11.6667	12.1667	12.4	12.4	11.4333	11.7333
																				Day5	10.6333	13.1667	12.4	13.1	11.8333	12.4
																				Day6	11.5667	12.5	12.4667	12.5	12	12.4
			MÉDIA	28.6944						MÉDIA	9.48889									Day7	11.7667	11.7333	13.0667	12.1333	11.2333	11.4333
			DESV	0.930332						DESV	1.09233									Day8	12.2333	12.8667	11.9333	12.5	11.7667	11.7333
			Mediana	29.0167						Mediana	9.55
Day1		30 MINUTES					1 Hour							2 Hours
Animal	1	2	3	Média			Animal	1	2	3	Média			Animal	1	2	3	Média				grupo GM6	BASAL	NEUROPATY(7 DAYS)	Day1	Day2	Day3	Day4	Day5	Day6	Day7	Day8
7	14.2	14.5	12	13.5667			7	14.7	13.5	11.3	13.1667			7	12.5	13.8	12.2	12.8333				GM6 -30 MIN	28.6944	9.48889	12.0944	11.1222	11.3167	11.2722	10.9833	11.8722	11.8278	11.6167
8	12.2	14.5	11.7	12.8			8	11.2	14	10.3	11.8333			8	13.2	12.5	11.2	12.3				GM6 - 1 HOUR	28.6944	9.48889	11.8111	11.2611	11.3778	11.4111	11.9611	12.6	12.7222	11.8111
9	10.5	13.7	9	11.0667			9	11.5	9	13.8	11.4333			9	11.8	13.5	10.8	12.0333				GM6 - 2 Hours	28.6944	9.48889	11.9667	11.1056	11.3667	11.6889	12.2556	12.2389	11.8944	12.1722
10	12	13	12.5	12.5			10	9.5	9	13	11.4333			10	10	12	12	11.3333
11	11.3	13.8	10	11.7			11	10	10.5	13	11.1667			11	10.7	11.2	12.8	11.5667
12	10.3	10.5	12	10.9333			12	10	12	13.5	11.8333			12	12	10.5	12.7	11.7333
																					30 min		animal 1	animal 2	aanimal 3	animal 4	animal 5	animal 6			30 min
																						basal	29.6333	28.9333	27.1667	29.1	28	29.3333				basal	neuropatia	Day1	Day2	Day3	Day4	Day5	Day6	Day7	Day8
			MÉDIA	12.0944						MÉDIA	11.8111						MÉDIA	11.9667				neuropatia	9.03333	8.36667	10.4667	10.7667	8.23333	10.0667			animal 1	29.6333	9.03333	13.5667	12	10.7333	10.6333	10.4	12.2667	12.3333	11.2333
			DESV	1.03825						DESV	0.712637						DESV	0.544467				Day1	13.5667	12.8	11.0667	12.5	11.7	10.9333			animal 2	28.9333	8.36667	12.8	11.6667	11.3333	11.5	11.3333	11.9	12.1667	12.3333
			Mediana	12.1						Mediana	11.6333						Mediana	11.8833				Day2	12	11.6667	9.93333	10.8333	10.6667	11.6333			aanimal 3	27.1667	10.4667	11.0667	9.93333	11.5333	10.9333	10.8333	12	11.6	13.4667
																						Day3	10.7333	11.3333	11.5333	11.4	11.2333	11.6667			animal 4	29.1	10.7667	12.5	10.8333	11.4	10.5667	11.7333	11.6667	11.5	10.6
Day2		30 MINUTES					1 Hour							2 Hours								Day4	10.6333	11.5	10.9333	10.5667	11.5667	12.4333			animal 5	28	8.23333	11.7	10.6667	11.2333	11.5667	11.3333	11.8667	11.7667	11.6667
Animal	1	2	3	Média			Animal	1	2	3	Média			Animal	1	2	3	Média				Day5	10.4	11.3333	10.8333	11.7333	11.3333	10.2667			animal 6	29.3333	10.0667	10.9333	11.6333	11.6667	12.4333	10.2667	11.5333	11.6	10.4
7	12.2	13.8	10	12			7	11.5	10.5	12.2	11.4			7	12.7	10	10.8	11.1667				Day6	12.2667	11.9	12	11.6667	11.8667	11.5333
8	12.5	11.5	11	11.6667			8	10.2	10.5	10.7	10.4667			8	13.7	11.5	9.8	11.6667				Day7	12.3333	12.1667	11.6	11.5	11.7667	11.6
9	10	9.5	10.3	9.93333			9	10.2	11	11.5	10.9			9	12.5	10.5	10	11				Day8	11.2333	12.3333	13.4667	10.6	11.6667	10.4
10	9.5	12	11	10.8333			10	10.5	9.7	11	10.4			10	11.8	10.3	10.5	10.8667				Day8	11.2333	12.3333	13.4667	10.6	11.6667	10.4
11	10	11	11	10.6667			11	11	12	13.2	12.0667			11	11.8	12	10.2	11.3333
12	13.2	11.5	10.2	11.6333			12	12.3	13.2	11.5	12.3333			12	9.8	10	12	10.6
																															1 HOUR
																					1 HOUR		animal 1	animal 2	aanimal 3	animal 4	animal 5	animal 6				basal	neuropatia	Day1	Day2	Day3	Day4	Day5	Day6	Day7	Day8
																						basal	29.6333	28.9333	27.1667	29.1	28	29.3333			animal 1	29.6333	9.03333	13.1667	11.4	11.0667	10.2	11.3333	11.6667	11.8333	11.4333
			MÉDIA	11.1222						MÉDIA	11.2611						MÉDIA	11.1056				neuropatia	9.03333	8.36667	10.4667	10.7667	8.23333	10.0667			animal 2	28.9333	8.36667	11.8333	10.4667	12.3	11.6667	12.6667	13.4	13.4333	11.3333
			DESV	0.778793						DESV	0.814976						DESV	0.372628				Day1	13.1667	11.8333	11.4333	11.4333	11.1667	11.8333			aanimal 3	27.1667	10.4667	11.4333	10.9	12.2333	10.9	12.7333	13.1667	12.6667	11.5667
			Mediana	11.2333						Mediana	11.15						Mediana	11.0833				Day2	11.4	10.4667	10.9	10.4	12.0667	12.3333			animal 4	29.1	10.7667	11.4333	10.4	10.5667	11.3333	12.1	13.7333	13.1667	12.8667
																						Day3	11.0667	12.3	12.2333	10.5667	10.8333	11.2667			animal 5	28	8.23333	11.1667	12.0667	10.8333	12.4	11.2	12.2667	12.5667	11.8333
Day3		30 MINUTES					1 Hour							2 Hours								Day4	10.2	11.6667	10.9	11.3333	12.4	11.9667			animal 6	29.3333	10.0667	11.8333	12.3333	11.2667	11.9667	11.7333	11.3667	12.6667	11.8333
Animal	1	2	3	Média			Animal	1	2	3	Média			Animal	1	2	3	Média				Day5	11.3333	12.6667	12.7333	12.1	11.2	11.7333
7	12.7	9.5	10	10.7333			7	11	10	12.2	11.0667			7	10.5	12.2	11.7	11.4667				Day6	11.6667	13.4	13.1667	13.7333	12.2667	11.3667
8	11	10.5	12.5	11.3333			8	13.2	13.5	10.2	12.3			8	9	13.2	10.2	10.8				Day7	11.8333	13.4333	12.6667	13.1667	12.5667	12.6667
9	11.7	11.2	11.7	11.5333			9	10.7	12.5	13.5	12.2333			9	11	11.5	12	11.5				Day8	11.4333	11.3333	11.5667	12.8667	11.8333	11.8333
10	10.2	10.5	13.5	11.4			10	9.7	10.7	11.3	10.5667			10	11.3	12.2	11	11.5
11	11	13.2	9.5	11.2333			11	11	10.2	11.3	10.8333			11	10.8	10	13	11.2667
12	12	10.8	12.2	11.6667			12	12.5	10.5	10.8	11.2667			12	13	12	10	11.6667
			MÉDIA	11.3167						MÉDIA	11.3778						MÉDIA	11.3667
			DESV	0.323694						DESV	0.727451						DESV	0.305505
			Mediana	11.3667						Mediana	11.1667						Mediana	11.4833
Day4		30 MINUTES					1 Hour							2 Hours
Animal	1	2	3	Média			Animal	1	2	3	Média			Animal	1	2	3	Média
7	12	10.2	9.7	10.6333			7	10.3	11.3	9	10.2			7	14	9	9	10.6667
8	12.2	11.3	11	11.5			8	10.2	11.8	13	11.6667			8	13	12	11.5	12.1667
9	9	12.8	11	10.9333			9	12.7	10	10	10.9			9	9	12	13.3	11.4333
10	10	9.7	12	10.5667			10	11.5	11.5	11	11.3333			10	10	12	14	12
11	9.7	12	13	11.5667			11	13	13	11.2	12.4			11	13.3	11	10.8	11.7
12	13.5	13.8	10	12.4333			12	10.7	13.7	11.5	11.9667			12	12	13	11.5	12.1667
			MÉDIA	11.2722						MÉDIA	11.4111						MÉDIA	11.6889
			DESV	0.70818						DESV	0.785611						DESV	0.576837
			Mediana	11.2167						Mediana	11.5						Mediana	11.85
Day5		30 MINUTES					1 Hour							2 Hours
Animal	1	2	3	Média			Animal	1	2	3	Média			Animal	1	2	3	Média
7	10	10.5	10.7	10.4			7	12.5	10.3	11.2	11.3333			7	11.2	10.5	10.2	10.6333
8	13.2	9	11.8	11.3333			8	14	13	11	12.6667			8	13.2	11.8	14.5	13.1667
9	10.5	10.7	11.3	10.8333			9	14	11	13.2	12.7333			9	12.5	13.2	11.5	12.4
10	13.5	12.2	9.5	11.7333			10	11.3	12.8	12.2	12.1			10	13.8	12.3	13.2	13.1
11	13.2	11	9.8	11.3333			11	11.3	10	12.3	11.2			11	12.5	10.7	12.3	11.8333
12	9.8	10	11	10.2667			12	12	12.2	11	11.7333			12	11	12.2	14	12.4
			MÉDIA	10.9833						MÉDIA	11.9611						MÉDIA	12.2556
			DESV	0.580326						DESV	0.654019						DESV	0.93753
			Mediana	11.0833						Mediana	11.9167						Mediana	12.4
Day6		30 MINUTES					1 Hour							2 Hours
Animal	1	2	3	Média			Animal	1	10.5	3	Média			Animal	1	2	3	Média
7	11.2	12.8	12.8	12.2667			7	10	13	12	11.6667			7	12	11	11.7	11.5667
8	13	11.7	11	11.9			8	14.7	12	13.5	13.4			8	13	11	13.5	12.5
9	12	11.7	12.3	12			9	12.5	13	14	13.1667			9	11.2	12.2	14	12.4667
10	12.5	11.5	11	11.6667			10	13.7	14.5	13	13.7333			10	12.3	12.2	13	12.5
11	11.2	11.4	13	11.8667			11	11.8	12	13	12.2667			11	12	14	10	12
12	11.3	12	11.3	11.5333			12	12	10.7	11.4	11.3667			12	13.2	13	11	12.4
			MÉDIA	11.8722						MÉDIA	12.6						MÉDIA	12.2389
			DESV	0.256833						DESV	0.974565						DESV	0.380302
			Mediana	11.8833						Mediana	12.7167						Mediana	12.4333
Day7		30 MINUTES					1 Hour							2 Hours
Animal	1	2	3	Média			Animal	1	2	3	Média			Animal	1	2	3	Média
7	13	11	13	12.3333			7	11	12.5	12	11.8333			7	12.3	12	11	11.7667
8	10.7	13	12.8	12.1667			8	14	14.3	12	13.4333			8	11	12.2	12	11.7333
9	11.7	11.3	11.8	11.6			9	11.8	13.5	12.7	12.6667			9	13	13	13.2	13.0667
10	10	10.5	14	11.5			10	13.5	12	14	13.1667			10	12.2	13	11.2	12.1333
11	11.5	11.8	12	11.7667			11	14.5	12	11.2	12.5667			11	10.7	12	11	11.2333
12	9	13.8	12	11.6			12	12.8	12.7	12.5	12.6667			12	12	11	11.3	11.4333
			MÉDIA	11.8278						MÉDIA	12.7222						MÉDIA	11.8944
			DESV	0.342161						DESV	0.552033						DESV	0.651636
			Mediana	11.6833						Mediana	12.6667						Mediana	11.75
Day8		30 MINUTES					1 Hour							2 Hours
Animal	1	2	3	Média			Animal	1	2	3	Média			Animal	1	2	3	Média
7	13	10.7	10	11.2333			7	11.3	10	13	11.4333			7	10	13.5	13.2	12.2333
8	11.8	13.2	12	12.3333			8	12.8	11	10.2	11.3333			8	12.3	13.5	12.8	12.8667
9	13.7	13.2	13.5	13.4667			9	13	11	10.7	11.5667			9	12.5	10.3	13	11.9333
10	10	11.5	10.3	10.6			10	13.8	12.8	12	12.8667			10	13.5	12	12	12.5
11	12.5	12	10.5	11.6667			11	11.5	11.5	12.5	11.8333			11	13	11.3	11	11.7667
12	10.7	10.5	10	10.4			12	12.7	12.3	10.5	11.8333			12	11.2	11.7	12.3	11.7333
			MÉDIA	11.6167						MÉDIA	11.8111						MÉDIA	12.1722
			DESV	1.14886						DESV	0.556044						DESV	0.448908
			Mediana	11.45						Mediana	11.7						Mediana	12.0833

## Sheet: GM15
BASELINE THRESHOLD							NEUROPATY- 7 DAYS
Animal	1	2	3	Média			Animal	1	2	3	Média
• Azul	20.7	18.8	21.5	20.3333			• Azul	8.3	9.5	8.2	8.66667
•• Vermelho	22.5	23	20.5	22			•• Vermelho	8.7	9	8.8	8.83333
• Preto	27.5	28	27	27.5			• Preto	7.7	9.5	7.5	8.23333
IIII Azul	23	21.2	22	22.0667			III Azul	8.2	8.5	8.5	8.4
animal 13	29.5	27.8	26.7	28			animal 13	8.2	9	10.3	9.16667
animal 14	29	27.5	27	27.8333			animal 14	9.2	9.2	7.3	8.56667
			MÉDIA	24.6222						MÉDIA	8.64444
			DESV	3.51578						DESV	0.329759
			Mediana	24.7833						Mediana	8.61667
DAY1		30 MINUTES					1 HOUR							2 HOURS
Animal	1	2	3	Média			Animal	1	2	3	Média			Animal	1	2	3	Média				grupo GM15	BASAL	NEUROPATY(7 Days)	DAY1	DAY2	DAY3	DAY4	DAY5	DAY6	DAY7	DAY8
• Azul	10	10.3	10	10.1			• Azul	10	8.7	9	9.23333			• Azul	12	12	13.2	12.4				GM15 -30 MIN	24.6222	8.64444	10.9556	11.3472	11.6389	12.1111	13.5778	14.1	15.6333	15.7556
•• Vermelho	10	12	10.2	10.7333			•• Vermelho	9.8	12.3	11.8	11.3			•• Vermelho	10.2	10.5	10.7	10.4667				GM15 - 1 HOUR	24.6222	8.64444	12.5167	14.4444	14.45	15.1222	15.5889	16.7222	17.8167	17.4056
• Preto	9.8	10	10	9.93333			• Preto	14	14.8	15.3	14.7			• Preto	17.5	17.5	18	17.6667				GM15 - 2 HOURs	24.6222	8.64444	15.1611	15.9167	16.5444	16.9167	17.6	18.9611	19.7333	19.9111
IIII Azul	10.5	11.7	12.7	11.6333			IIII Azul	15.8	13.5	15.2	14.8333			IIII Azul	16.5	17	16.8	16.7667
animal 13	12	12.3	13.3	12.5333			animal 13	11.5	12	13.2	12.2333			animal 13	18	16	15.3	16.4333
animal 14	11	12.4	9	10.8			animal 14	12.7	13.2	12.5	12.8			animal 14	18	17.5	16.2	17.2333
																								30 min		animal 1	animal 2	aanimal 3	animal 4	animal 5	animal 6
																									basal	20.3333	22	27.5	22.0667	28	27.8333						30 min
																									neuropatia	8.66667	8.83333	8.23333	8.4	9.16667	8.56667							basal	neuropatia	DAY1	DAY2	DAY3	DAY4	DAY5	DAY6	DAY7	DAY8
			MÉDIA	10.9556						MÉDIA	12.5167						MÉDIA	15.1611							DAY1	10.1	10.7333	9.93333	11.6333	12.5333	10.8						animal 1	20.3333	8.66667	10.1	9.76667	11.4	8.9	12.7333	15.0667	16.1667	18.0667
			DESV	0.97972						DESV	2.12391						DESV	2.98093							DAY2	9.76667	10.7333	11.1667	11.3333	12.3333	12.75						animal 2	22	8.83333	10.7333	10.7333	11	10.7	13.5	15	17	18.5
			Mediana	10.7667						Mediana	12.5167						Mediana	16.6							DAY3	11.4	11	10.9333	12.1667	11.7333	12.6						aanimal 3	27.5	8.23333	9.93333	11.1667	10.9333	13.1	14.5	13.4	16.1	14.8667
																									DAY4	8.9	10.7	13.1	12.9	13.6	13.4667						animal 4	22.0667	8.4	11.6333	11.3333	12.1667	12.9	14.6333	13.9333	14.6	14.6667
DAY2		30 MINUTES					1 HOUR							2 HOURS											DAY5	12.7333	13.5	14.5	14.6333	12.8333	13.2667						animal 5	28	9.16667	12.5333	12.3333	11.7333	13.6	12.8333	13.8	14.5333	14.3667
Animal	1	2	3	Média			Animal	1	2	3	Média			Animal	1	2	3	Média							DAY6	15.0667	15	13.4	13.9333	13.8	13.4						animal 6	27.8333	8.56667	10.8	12.75	12.6	13.4667	13.2667	13.4	15.4	14.0667
• Azul	8	10.3	11	9.76667			• Azul	14.7	15.8	13.5	14.6667			• Azul	15.3	16.5	15	15.6							DAY7	16.1667	17	16.1	14.6	14.5333	15.4
•• Vermelho	9.5	11.7	11	10.7333			•• Vermelho	13.7	14.2	13.2	13.7			•• Vermelho	14.3	14.2	15.5	14.6667							DAY8	18.0667	18.5	14.8667	14.6667	14.3667	14.0667
• Preto	10	11.7	11.8	11.1667			• Preto	14	14.2	15	14.4			• Preto	16.8	18	17	17.2667
IIII Azul	10	12	12	11.3333			IIII Azul	17.5	16.5	16	16.6667			IIII Azul	18.3	17	16	17.1
animal 13	12.2	12.5	12.3	12.3333			animal 13	13.2	14.7	13.3	13.7333			animal 13	17	14.5	13.3	14.9333
animal 14	11.7	12.5	13	12.75			animal 14	13	15.5	12	13.5			animal 14	16.8	15.5	15.5	15.9333						1 HOUR		animal 1	animal 2	aanimal 3	animal 4	animal 5	animal 6
																									basal	20.3333	22	27.5	22.0667	28	27.8333						1 HOUR
																									neuropatia	8.66667	8.83333	8.23333	8.4	9.16667	8.56667							basal	neuropatia	DAY1	DAY2	DAY3	DAY4	DAY5	DAY6	DAY7	DAY8
																									DAY1	9.23333	11.3	14.7	14.8333	12.2333	12.8						animal 1	20.3333	8.66667	9.23333	14.6667	13.8667	17.3333	15.7	19.6667	18.3	19.5667
			MÉDIA	11.3472						MÉDIA	14.4444						MÉDIA	15.9167							DAY2	14.6667	13.7	14.4	16.6667	13.7333	13.5						animal 2	22	8.83333	11.3	13.7	14.6667	15.4	16.2667	18.6667	18.1667	16.7667
			DESV	1.08148						DESV	1.17826						DESV	1.08192							DAY3	13.8667	14.6667	15.9	14.5	13.2667	14.5						aanimal 3	27.5	8.23333	14.7	14.4	15.9	13.4667	15	15.8333	18.0333	17.3333
			Mediana	11.25						Mediana	14.0667						Mediana	15.7667							DAY4	17.3333	15.4	13.4667	14.9	16.1333	13.5						animal 4	22.0667	8.4	14.8333	16.6667	14.5	14.9	16.3	16.7333	17.7667	17.7667
																									DAY5	15.7	16.2667	15	16.3	15.3333	14.9333						animal 5	28	9.16667	12.2333	13.7333	13.2667	16.1333	15.3333	14.2	17.1667	16.7667
DAY3		30 MINUTES					1 HOUR							2 HOURS											DAY6	19.6667	18.6667	15.8333	16.7333	14.2	15.2333						animal 6	27.8333	8.56667	12.8	13.5	14.5	13.5	14.9333	15.2333	17.4667	16.2333
Animal	1	2	3	Média			Animal	1	2	3	Média			Animal	1	2	3	Média							DAY7	18.3	18.1667	18.0333	17.7667	17.1667	17.4667
• Azul	11.5	11	11.7	11.4			• Azul	13.8	14.8	13	13.8667			• Azul	16	16.7	16.3	16.3333							DAY8	19.5667	16.7667	17.3333	17.7667	16.7667	16.2333
•• Vermelho	10.3	11.2	11.5	11			•• Vermelho	14.5	14.8	14.7	14.6667			•• Vermelho	16	17	17.7	16.9
• Preto	11	11.8	10	10.9333			• Preto	15	16	16.7	15.9			• Preto	16.7	16.5	15.7	16.3
IIII Azul	12	13	11.5	12.1667			IIII Azul	15	15m8	14	14.5			IIII Azul	16.7	16.7	18	17.1333
animal 13	13.5	10.7	11	11.7333			animal 13	13	13.5	13.3	13.2667			animal 13	17.2	17.5	15.3	16.6667
animal 14	12.5	13.3	12	12.6			animal 14	15	13.7	14.8	14.5			animal 14	15.3	16.5	16	15.9333																			2 HOURs
																								2 HOURs		animal 1	animal 2	aanimal 3	animal 4	animal 5	animal 6							basal	neuropatia	DAY1	DAY2	DAY3	DAY4	DAY5	DAY6	DAY7	DAY8
																									basal	20.3333	22	27.5	22.0667	28	27.8333						animal 1	20.3333	8.66667	12.4	15.6	16.3333	18.4	16.9667	20.1667	22.4667	21
																									neuropatia	8.66667	8.83333	8.23333	8.4	9.16667	8.56667						animal 2	22	8.83333	10.4667	14.6667	16.9	17.1667	19.2667	20.3667	21.0333	20.2667
			MÉDIA	11.6389						MÉDIA	14.45						MÉDIA	16.5444							DAY1	12.4	10.4667	17.6667	16.7667	16.4333	17.2333						aanimal 3	27.5	8.23333	17.6667	17.2667	16.3	18.6	18.0333	20.5	18.1667	20.6
			DESV	0.659433						DESV	0.88261						DESV	0.439528							DAY2	15.6	14.6667	17.2667	17.1	14.9333	15.9333						animal 4	22.0667	8.4	16.7667	17.1	17.1333	17.3333	19	20.1333	20.5	21
			Mediana	11.5667						Mediana	14.5						Mediana	16.5							DAY3	16.3333	16.9	16.3	17.1333	16.6667	15.9333						animal 5	28	9.16667	16.4333	14.9333	16.6667	14.7667	16.6667	15.3333	17.9667	18.3333
																									DAY4	18.4	17.1667	18.6	17.3333	14.7667	15.2333						animal 6	27.8333	8.56667	17.2333	15.9333	15.9333	15.2333	15.6667	17.2667	18.2667	18.2667
DAY4		30 MINUTES					1 HOUR							2 HOURS											DAY5	16.9667	19.2667	18.0333	19	16.6667	15.6667
Animal	1	2	3	Média			Animal	1	2	3	Média			Animal	1	2	3	Média							DAY6	20.1667	20.3667	20.5	20.1333	15.3333	17.2667
• Azul	8.7	8.5	9.5	8.9			• Azul	17.5	17.5	17	17.3333			• Azul	17.2	18	20	18.4							DAY7	22.4667	21.0333	18.1667	20.5	17.9667	18.2667
•• Vermelho	10.8	10.8	10.5	10.7			•• Vermelho	16.2	14.2	15.8	15.4			•• Vermelho	17.8	16.2	17.5	17.1667							DAY8	21	20.2667	20.6	21	18.3333	18.2667
• Preto	12.3	13.7	13.3	13.1			• Preto	13.7	14.5	12.2	13.4667			• Preto	17.5	19	19.3	18.6
IIII Azul	13	12.8	12,,8	12.9			IIII Azul	15.5	15.2	14	14.9			IIII Azul	18	17.7	16.3	17.3333
animal 13	14	13	13.8	13.6			animal 13	14.7	16.5	17.2	16.1333			animal 13	15	14.3	15	14.7667
animal 14	13.7	13	13.7	13.4667			animal 14	14	13	13.5	13.5			animal 14	14.7	15	16	15.2333
			MÉDIA	12.1111						MÉDIA	15.1222						MÉDIA	16.9167
			DESV	1.8951						DESV	1.51065						DESV	1.59538
			Mediana	13						Mediana	15.15						Mediana	17.25
DAY5		30 MINUTES					1 HOUR							2 HOURS
Animal	1	2	3	Média			Animal	1	2	3	Média			Animal	1	2	3	Média
• Azul	12	12.5	13.7	12.7333			• Azul	15.3	17.8	14	15.7			• Azul	18	17.7	15.2	16.9667
•• Vermelho	11.5	14	15	13.5			•• Vermelho	16	16.8	16	16.2667			•• Vermelho	19	20.8	18	19.2667
• Preto	15	14	14.5	14.5			• Preto	14.2	15	15.8	15			• Preto	17.8	17	19.3	18.0333
IIII Azul	14.7	13.2	16	14.6333			IIII Azul	16.5	17.7	14.7	16.3			IIII Azul	19.7	20.3	17	19
animal 13	12.5	12.2	13.8	12.8333			animal 13	15	16	15	15.3333			animal 13	16.5	16.5	17	16.6667
animal 14	13.8	14	12	13.2667			animal 14	15.3	14.5	15	14.9333			animal 14	15.2	14.8	17	15.6667
			MÉDIA	13.5778						MÉDIA	15.5889						MÉDIA	17.6
			DESV	0.816678						DESV	0.603201						DESV	1.40965
			Mediana	13.3833						Mediana	15.5167						Mediana	17.5
DAY6		30 MINUTES					1 HOUR							2 HOURS
Animal	1	2	3	Média			Animal	1	2	3	Média			Animal	1	2	3	Média
• Azul	14.2	15	16	15.0667			• Azul	19.5	19	20.5	19.6667			• Azul	20	20.5	20	20.1667
•• Vermelho	14	14.3	16.7	15			•• Vermelho	19.2	17.8	19	18.6667			•• Vermelho	19.3	22	19.8	20.3667
• Preto	12.7	13.5	14	13.4			• Preto	15.7	15.8	16	15.8333			• Preto	20.7	20.8	20	20.5
IIII Azul	14.5	13.8	13.5	13.9333			IIII Azul	17.5	16.7	16	16.7333			IIII Azul	19.8	20.1	20.5	20.1333
animal 13	12	13.7	15.7	13.8			animal 13	14.8	12.8	15	14.2			animal 13	15.2	15	15.8	15.3333
animal 14	12.5	12	15.7	13.4			animal 14	15.7	15	15	15.2333			animal 14	15	17.8	19	17.2667
			MÉDIA	14.1						MÉDIA	16.7222						MÉDIA	18.9611
			DESV	0.753953						DESV	2.08898						DESV	2.15421
			Mediana	13.8667						Mediana	16.2833						Mediana	20.15
DAY7		30 MINUTES					1 HOUR							2 HOURS
Animal	1	2	3	Média			Animal	1	2	3	Média			Animal	1	2	3	Média
• Azul	15.3	15.7	17.5	16.1667			• Azul	16.7	18.2	20	18.3			• Azul	23	21.2	23.2	22.4667
•• Vermelho	16	18	17	17			•• Vermelho	17.5	18	19	18.1667			•• Vermelho	20.3	20.3	22.5	21.0333
• Preto	16.5	16.3	15.5	16.1			• Preto	17.8	18	18.3	18.0333			• Preto	19	18	17.5	18.1667
IIII Azul	15.5	14.3	14	14.6			IIII Azul	17.8	17.5	18	17.7667			IIII Azul	20	20.8	20.7	20.5
animal 13	15.7	14.2	13.7	14.5333			animal 13	16	16.5	19	17.1667			animal 13	18.7	18.2	17	17.9667
animal 14	16.2	14	16	15.4			animal 14	17.4	17	18	17.4667			animal 14	17.8	17	20	18.2667
			MÉDIA	15.6333						MÉDIA	17.8167						MÉDIA	19.7333
			DESV	0.969765						DESV	0.436017						DESV	1.86952
			Mediana	15.75						Mediana	17.9						Mediana	19.3833
DAY8		30 MINUTES					1 HOUR							2 HOURS
Animal	1	2	3	Média			Animal	1	2	3	Média			Animal	1	2	3	Média
• Azul	16.5	18.2	19.5	18.0667			• Azul	20	17.7	21	19.5667			• Azul	20	21	22	21
•• Vermelho	17.7	19	18.8	18.5			•• Vermelho	15.8	16.5	18	16.7667			•• Vermelho	21	20	19.8	20.2667
• Preto	14.8	15	14.8	14.8667			• Preto	17	17	18	17.3333			• Preto	20	21.3	20.5	20.6
IIII Azul	15	14.5	14.5	14.6667			IIII Azul	18	17.5	17.8	17.7667			IIII Azul	20	21	22	21
animal 13	14.3	15	13.8	14.3667			animal 13	18	17	15.3	16.7667			animal 13	19	18	18	18.3333
animal 14	13.5	15.2	13.5	14.0667			animal 14	15.5	16	17.2	16.2333			animal 14	19.5	17	18.3	18.2667
			MÉDIA	15.7556						MÉDIA	17.4056						MÉDIA	19.9111
			DESV	1.98143						DESV	1.18292						DESV	1.27796
			Mediana	14.7667						Mediana	17.05						Mediana	20.4333

## Sheet: GM30
BASELINE THRESHOLD							NEUROPATY- 7 DAYS																2 HOURs
Animal	1	2	3	Média			Animal	1	2	3	Média		2 HOURs		animal 1	animal 2	aanimal 3	animal 4	animal 5	animal 6	animal 7			basal	neuropatia	DAY1	DAY2	DAY3	DAY4	DAY5	DAY6	DAY7	DAY8
I Preto	25.7	24.5	21.3	23.8333			I Preto	9	8.3	10.8	9.36667			basal	23.8333	23.8	26.1667	28.3	28.0667	26.7333	27.7		animal 1	23.8333	9.36667	20.9333	24.4333	22.1667	21.9	22.7667	24.2667	23.0667	23
II Preto	23.3	24.8	23.3	23.8			II Preto	10.5	9	9.5	9.66667			neuropatia	9.36667	9.66667	9.13333	10.7667	9.43333	8.16667	9.45556		animal 2	23.8	9.66667	21.2667	24.7333	21.4	23	22.9333	21.9	22.0333	24.6333
I Vermelho	25.8	26.7	26	26.1667			I Vermelho	10.2	8	9.2	9.13333			DAY1	20.9333	21.2667	19.4	23.1333	23.4333	22.1667	21.7333		aanimal 3	26.1667	9.13333	19.4	21.1667	22.5	20.5	21.7333	21.7667	23.1667	23
Animal 15	27.5	28.7	28.7	28.3			Animal 15	10.3	11	11	10.7667			DAY2	24.4333	24.7333	21.1667	22.0667	21.7667	20.4	20		animal 4	28.3	10.7667	23.1333	22.0667	23.1	21.4333	25.8333	20	22.6667	22.6667
Animal 16	29.5	26.7	28	28.0667			Animal 16	8.8	9.3	10.2	9.43333			DAY3	22.1667	21.4	22.5	23.1	25.7333	23.2	24.5667		animal 5	28.0667	9.43333	23.4333	21.7667	25.7333	22.6	26.8667	22.3333	25.5	23.6
Animal 17	26	26	28.2	26.7333			Animal 17	8.5	8.2	7.8	8.16667			DAY4	21.9	23	20.5	21.4333	22.6	24	23.4667		animal 6	26.7333	8.16667	22.1667	20.4	23.2	24	23.9667	24.3333	21	22.8333
Animal 18	27	26.5	28	27.1667			Animal 18	9.2	9.8	9.5	9.5			DAY5	22.7667	22.9333	21.7333	25.8333	26.8667	23.9667	23.7333		animal 7	27.7	9.45556	21.7333	20	24.5667	23.4667	23.7333	22.4	23.2	22.6
														DAY6	24.2667	21.9	21.7667	20	22.3333	24.3333	22.4
														DAY7	23.0667	22.0333	23.1667	22.6667	25.5	21	23.2
			MÉDIA	26.2952						MÉDIA	9.43333			DAY8	23	24.6333	23	22.6667	23.6	22.8333	22.6
			DESV	1.84445						DESV	0.767632
			Mediana	26.7333						Mediana	9.43333
DAY1		30 MINUTES					1 HOUR							2 HOURS
Animal	1	2	3	Média			Animal	1	2	3	Média			Animal	1	2	3	Média				grupo GM30	BASAL	NEUROPATY(7 DAYS)	DAY1	DAY2	DAY3	DAY4	DAY5	DAY6	DAY7	DAY8
I Preto	12.5	12	12.7	12.4			I Preto	16	17.2	15	16.0667			I Preto	21	20.3	21.5	20.9333				GM30 -30 MIN	26.2952	9.43333	11.8952	16.0571	16.1714	15.8619	16.6905	16.5286	16.8952	16.9476
II Preto	11.3	12	11.5	11.6			II Preto	14.5	15	16	15.1667			II Preto	21	21.8	21	21.2667				GM30 - 1 HOUR	26.2952	9.43333	15.8571	18.6	18.7667	18.8476	20.9857	18.8619	19.6857	20.2095
I Vermelho	10.3	10	13	11.1			I Vermelho	16.3	17	17.3	16.8667			I Vermelho	20.7	18.5	19	19.4				GM30 - 2 HOURs	26.2952	9.43333	21.7238	22.081	23.2381	22.4143	23.9762	22.4286	22.9476	23.1905
Animal 15	10.3	12.2	13	11.8333			Animal 15	16	14.7	16	15.5667			Animal 15	24.7	24.5	20.2	23.1333
Animal 16	9	14.3	12	11.7667			Animal 16	15.3	15.2	16.3	15.6			Animal 16	21.5	25.3	23.5	23.4333
Animal 17	13.3	12.2	11.5	12.3333			Animal 17	14.5	14.8	14.7	14.6667			Animal 17	20.5	23	23	22.1667
Animal 18	11.2	13.5	12	12.2333			Animal 18	18	17	16.2	17.0667			Animal 18	23.5	20	21.7	21.7333
																							30 min		animal 1	animal 2	aanimal 3	animal 4	animal 5	animal 6	animal 7			30 min
																								basal	23.8333	23.8	26.1667	28.3	28.0667	26.7333	27.7				basal	neuropatia	DAY1	DAY2	DAY3	DAY4	DAY5	DAY6	DAY7	DAY8
			MÉDIA	11.8952						MÉDIA	15.8571						MÉDIA	21.7238						neuropatia	9.36667	9.66667	9.13333	10.7667	9.43333	8.16667	9.45556			animal 1	23.8333	9.36667	12.4	15	15.1667	16.2333	16.6333	17.2667	16.8333	16.6667
			DESV	0.465645						DESV	0.872781						DESV	1.37473						DAY1	12.4	11.6	11.1	11.8333	11.7667	12.3333	12.2333			animal 2	23.8	9.66667	11.6	15.1667	16.2333	16.5	18.1667	17.1	17.7667	17.6
			Mediana	11.8333						Mediana	15.6						Mediana	21.7333						DAY2	15	15.1667	20.2333	15.1667	15.1667	15.7667	15.9			aanimal 3	26.1667	9.13333	11.1	20.2333	15	16.2333	16.0667	17.0333	17.6667	16.6
																								DAY3	15.1667	16.2333	15	15.1667	17.2667	16.7667	17.6			animal 4	28.3	10.7667	11.8333	15.1667	15.1667	14.4	15.3333	14.3333	16.5667	16.7333
DAY2		30 MINUTES					1 HOUR							2 HOURS										DAY4	16.2333	16.5	16.2333	14.4	15	16.4	16.2667			animal 5	28.0667	9.43333	11.7667	15.1667	17.2667	15	16.4	16.6333	15.1	15.9333
Animal	1	2	3	Média			Animal	1	2	3	Média			Animal	1	2	3	Média						DAY5	16.6333	18.1667	16.0667	15.3333	16.4	17.0667	17.1667			animal 6	26.7333	8.16667	12.3333	15.7667	16.7667	16.4	17.0667	16.5	17.5	17.5
I Preto	15	15	15	15			I Preto	21.8	18	19	19.6			I Preto	25.5	24.8	23	24.4333						DAY6	17.2667	17.1	17.0333	14.3333	16.6333	16.5	16.8333			animal 7	27.7	9.45556	12.2333	15.9	17.6	16.2667	17.1667	16.8333	16.8333	17.6
II Preto	15	16	14.5	15.1667			II Preto	19.5	17.5	16	17.6667			II Preto	24.7	26.5	23	24.7333						DAY7	16.8333	17.7667	17.6667	16.5667	15.1	17.5	16.8333
I Vermelho	20	20	20.7	20.2333			I Vermelho	22.3	20	18.8	20.3667			I Vermelho	20.5	21	22	21.1667						DAY8	16.6667	17.6	16.6	16.7333	15.9333	17.5	17.6													#NAME?
Animal 15	16.2	15.3	14	15.1667			Animal 15	17.5	18.2	19	18.2333			Animal 15	22	21.2	23	22.0667
Animal 16	15	15	15.5	15.1667			Animal 16	19	16.2	18.2	17.8			Animal 16	25.5	19.3	20.5	21.7667
Animal 17	16.5	16.5	14.3	15.7667			Animal 17	16.5	17.5	19	17.6667			Animal 17	19	20.2	22	20.4					1 HOUR											1 HOUR
Animal 18	15.2	17	15.5	15.9			Animal 18	19	18.6	19	18.8667			Animal 18	19.8	21.2	19	20						animal 1	animal 2	aanimal 3	animal 4	animal 5	animal 6	animal 7					basal	neuropatia	DAY1	DAY2	DAY3	DAY4	DAY5	DAY6	DAY7	DAY8
																							basal	23.8333	23.8	26.1667	28.3	28.0667	26.7333	27.7				animal 1	23.8333	9.36667	16.0667	19.6	18.6667	19.0333	21.1	18.5	19.4667	21
																							neuropatia	9.36667	9.66667	9.13333	10.7667	9.43333	8.16667	9.45556				animal 2	23.8	9.66667	15.1667	17.6667	19.1	19.0667	22	20.7667	18.8333	20.2667
			MÉDIA	16.0571						MÉDIA	18.6						MÉDIA	22.081					DAY1	16.0667	15.1667	16.8667	15.5667	15.6	14.6667	17.0667				aanimal 3	26.1667	9.13333	16.8667	20.3667	18.7667	19.1	21.3	19.2333	20	18.5667
			DESV	1.87288						DESV	1.05743						DESV	1.85561					DAY2	19.6	17.6667	20.3667	18.2333	17.8	17.6667	18.8667				animal 4	28.3	10.7667	15.5667	18.2333	17.9333	18.5	20.5	17.2667	20.2333	20.6333
			Mediana	15.1667						Mediana	18.2333						Mediana	21.7667					DAY3	18.6667	19.1	18.7667	17.9333	19.3667	18.1667	19.3667				animal 5	28.0667	9.43333	15.6	17.8	19.3667	18.5	21	19.6	19.3	20
																							DAY4	19.0333	19.0667	19.1	18.5	18.5	18.7333	19				animal 6	26.7333	8.16667	14.6667	17.6667	18.1667	18.7333	20.5	18.3333	19.6333	20.6
DAY3		30 MINUTES					1 HOUR							2 HOURS									DAY5	21.1	22	21.3	20.5	21	20.5	20.5				animal 7	27.7	9.45556	17.0667	18.8667	19.3667	19	20.5	18.3333	20.3333	20.4
Animal	1	2	3	Média			Animal	1	2	3	Média			Animal	1	2	3	Média					DAY6	18.5	20.7667	19.2333	17.2667	19.6	18.3333	18.3333
I Preto	15.2	15.5	14.8	15.1667			I Preto	19	18	19	18.6667			I Preto	23	21	22.5	22.1667					DAY7	19.4667	18.8333	20	20.2333	19.3	19.6333	20.3333
II Preto	15	17.7	16	16.2333			II Preto	19.8	19.7	17.8	19.1			II Preto	22	20.7	21.5	21.4					DAY8	21	20.2667	18.5667	20.6333	20	20.6	20.4
I Vermelho	14	15	16	15			I Vermelho	18.7	18.8	18.8	18.7667			I Vermelho	21.8	23.4	22.3	22.5
Animal 15	15.5	17.5	15	15.1667			Animal 15	17.2	19.3	17.3	17.9333			Animal 15	23	22.8	23.5	23.1
Animal 16	16	17	18.8	17.2667			Animal 16	18.8	19.8	19.5	19.3667			Animal 16	24.3	26.7	26.2	25.7333
Animal 17	15.8	16.2	18.3	16.7667			Animal 17	19	18	17.5	18.1667			Animal 17	23.8	21.3	24.5	23.2
Animal 18	16.5	18.3	18	17.6			Animal 18	20.1	18	20	19.3667			Animal 18	26.7	24	23	24.5667
			MÉDIA	16.1714						MÉDIA	18.7667						MÉDIA	23.2381
			DESV	1.07934						DESV	0.562073						DESV	1.47666
			Mediana	16.2333						Mediana	18.7667						Mediana	23.1
DAY4		30 MINUTES					1 HOUR							2 HOURS
Animal	1	2	3	Média			Animal	1	2	3	Média			Animal	1	2	3	Média
I Preto	15.2	16.7	16.8	16.2333			I Preto	20.1	19	18	19.0333			I Preto	22	20	23.7	21.9
II Preto	16.3	16.5	16.7	16.5			II Preto	19	18	20.2	19.0667			II Preto	23	22	24	23
I Vermelho	15.5	16.2	17	16.2333			I Vermelho	19	20.3	18	19.1			I Vermelho	21	20.5	20	20.5
Animal 15	15	13	15.2	14.4			Animal 15	18	21	16.5	18.5			Animal 15	21	23	20.3	21.4333
Animal 16	13.8	17	14.2	15			Animal 16	19	19	17.5	18.5			Animal 16	24	22.8	21	22.6
Animal 17	15.7	17.5	16	16.4			Animal 17	18	18.2	20	18.7333			Animal 17	23	24	25	24
Animal 18	15	17.3	16.5	16.2667			Animal 18	17.2	20.5	19.3	19			Animal 18	21	24	25.4	23.4667
			MÉDIA	15.8619						MÉDIA	18.8476						MÉDIA	22.4143
			DESV	0.81818						DESV	0.265872						DESV	1.21729
			Mediana	16.2333						Mediana	19						Mediana	22.6
DAY5		30 MINUTES					1 HOUR							2 HOURS
Animal	1	2	3	Média			Animal	1	2	3	Média			Animal	1	2	3	Média
I Preto	15.2	18.2	16.5	16.6333			I Preto	20.3	21	22	21.1			I Preto	23	22.5	22.8	22.7667
II Preto	17	18.5	19	18.1667			II Preto	22	22.2	21.8	22			II Preto	21	24	23.8	22.9333
I Vermelho	16.2	15.5	16.5	16.0667			I Vermelho	22.7	20.2	21	21.3			I Vermelho	22.2	22	21	21.7333
Animal 15	15.5	16	14.5	15.3333			Animal 15	20.2	20.3	21	20.5			Animal 15	27	26	24.5	25.8333
Animal 16	16.7	15.5	17	16.4			Animal 16	22.3	19.7	21	21			Animal 16	27.8	27.8	25	26.8667
Animal 17	18	17	16.2	17.0667			Animal 17	20	20.7	20.8	20.5			Animal 17	23.5	23.2	25.2	23.9667
Animal 18	17.5	16	18	17.1667			Animal 18	19.5	22	20	20.5			Animal 18	23.8	24.7	22.7	23.7333
			MÉDIA	16.6905						MÉDIA	20.9857						MÉDIA	23.9762
			DESV	0.900558						DESV	0.555063						DESV	1.80018
			Mediana	16.6333						Mediana	21						Mediana	23.7333
DAY6		30 MINUTES					1 HOUR							2 HOURS
Animal	1	2	3	Média			Animal	1	2	3	Média			Animal	1	2	3	Média
I Preto	16.8	17.5	17.5	17.2667			I Preto	19	18.3	18.2	18.5			I Preto	25.8	23	24	24.2667
II Preto	17.8	17	16.5	17.1			II Preto	19.5	21.8	21	20.7667			II Preto	20	21.7	24	21.9
I Vermelho	16.8	17	17.3	17.0333			I Vermelho	17.7	19	21	19.2333			I Vermelho	22.5	22.5	20.3	21.7667
Animal 15	14.5	12	16.5	14.3333			Animal 15	17	17	17.8	17.2667			Animal 15	20	19	21	20
Animal 16	15.2	17.7	17	16.6333			Animal 16	19	21	18.8	19.6			Animal 16	23	21	23	22.3333
Animal 17	16.5	16	17	16.5			Animal 17	18	18	19	18.3333			Animal 17	24	26	23	24.3333
Animal 18	18.7	16	15.8	16.8333			Animal 18	18	19	18	18.3333			Animal 18	20.7	22.5	24	22.4
			MÉDIA	16.5286						MÉDIA	18.8619						MÉDIA	22.4286
			DESV	1.00414						DESV	1.12141						DESV	1.50732
			Mediana	16.8333						Mediana	18.5						Mediana	22.3333
DAY7		30 MINUTES					1 HOUR							2 HOURS
Animal	1	2	3	Média			Animal	1	2	3	Média			Animal	1	2	3	Média
I Preto	16	16.5	18	16.8333			I Preto	20.2	19.2	19	19.4667			I Preto	25	23.7	20.5	23.0667
II Preto	18	18.3	17	17.7667			II Preto	18	19.5	19	18.8333			II Preto	21.8	21.8	22.5	22.0333
I Vermelho	18.2	16.8	18	17.6667			I Vermelho	20	20	20	20			I Vermelho	23	23.5	23	23.1667
Animal 15	15	16.2	18.5	16.5667			Animal 15	19.2	19.5	22	20.2333			Animal 15	22.2	22.8	23	22.6667
Animal 16	15	15	15.3	15.1			Animal 16	19	19.7	19.2	19.3			Animal 16	26	25	25.5	25.5
Animal 17	17.5	18	17	17.5			Animal 17	18.8	18.8	21.3	19.6333			Animal 17	20	21.7	21.3	21
Animal 18	14.5	19	17	16.8333			Animal 18	19.5	20.5	21	20.3333			Animal 18	22	23.3	24.3	23.2
			MÉDIA	16.8952						MÉDIA	19.6857						MÉDIA	22.9476
			DESV	0.918217						DESV	0.539155						DESV	1.37529
			Mediana	16.8333						Mediana	19.6333						Mediana	23.0667
DAY8		30 MINUTES					1 HOUR							2 HOURS
Animal	1	2	3	Média			Animal	1	2	3	Média			Animal	1	2	3	Média
I Preto	17.5	16.5	16	16.6667			I Preto	20	21	22	21			I Preto	25	23	21	23
II Preto	17.8	17	18	17.6			II Preto	19	20	21.8	20.2667			II Preto	25.5	25.7	22.7	24.6333
I Vermelho	17.8	15.5	16.5	16.6			I Vermelho	19.7	18	18	18.5667			I Vermelho	22	24	23	23
Animal 15	16.5	16.7	17	16.7333			Animal 15	21.3	20.8	19.8	20.6333			Animal 15	24.3	21.2	22.5	22.6667
Animal 16	15	17	15.8	15.9333			Animal 16	20.7	19.5	19.8	20			Animal 16	24.3	23	23.5	23.6
Animal 17	15	19	18.5	17.5			Animal 17	20.8	21	20	20.6			Animal 17	22	23.8	22.7	22.8333
Animal 18	15	19	18.8	17.6			Animal 18	20	20.2	21	20.4			Animal 18	20.5	23	24.3	22.6
			MÉDIA	16.9476						MÉDIA	20.2095						MÉDIA	23.1905
			DESV	0.6365						DESV	0.789448						DESV	0.715623
			Mediana	16.7333						Mediana	20.4						Mediana	23
